# Supplementary material for: Impact of Immunosuppressants and Vaccination on COVID-19 Outcomes in Autoimmune Patients and Solid Organ Transplant Recipients: A Nationwide Propensity Score-Matched Study
Source: Vaccines (Basel). 2024 Oct 18;12(10):1190. doi: 10.3390/vaccines12101190 (PMC11512354; doi:10.3390/vaccines12101190)
Supplement: Supplementary file 1 [file vaccines-12-01190-s001.zip]

Archive with 1 entries (1 files):
- vaccines-3230157-supplementary.pdf
